# Supplementary material for: Studies on the Functional Properties of Titanium Dioxide Nanoparticles Distributed in Silyl–Alkyl Bridged Polyaniline-Based Nanofluids
Source: Nanomaterials (Basel). 2023 Aug 14;13(16):2332. doi: 10.3390/nano13162332 (PMC10459259; doi:10.3390/nano13162332)
Supplement: Supplementary file 1 [file nanomaterials-13-02332-s001.zip]

Archive with 1 entries (1 files):
- nanomaterials-2477967-supplementary.pdf
